# Supplementary material for: Fast-Response Photodetector Based on Hybrid Bi2Te3/PbS Colloidal Quantum Dots
Source: Nanomaterials (Basel). 2022 Sep 16;12(18):3212. doi: 10.3390/nano12183212 (PMC9506398; doi:10.3390/nano12183212)
Supplement: Supplementary file 1 [file nanomaterials-12-03212-s001.zip]

Archive with 1 entries (1 files):
- nanomaterials-1865798-supplementary.pdf
